# Supplementary material for: Time Course of Priming Effect of TF Inducers on Synergistic TF Expression and Intra-Cellular Gap Formation of Human Vascular Endothelial Cells via the Extrinsic Coagulation Cascade
Source: Int J Mol Sci. 2023 Aug 3;24(15):12388. doi: 10.3390/ijms241512388 (PMC10419186; doi:10.3390/ijms241512388)
Supplement: Supplementary file 1 [file ijms-24-12388-s001.zip]

Archive with 1 entries (1 files):
- ijms-2501931-supplementary.pdf
